# Supplementary material for: Resting-Associated Vocalization Emitted by Captive Asian House Shrews (Suncus murinus): Acoustic Structure and Variability in an Unusual Mammalian Vocalization
Source: PLoS One. 2014 Nov 12;9(11):e111571. doi: 10.1371/journal.pone.0111571 (PMC4229075; doi:10.1371/journal.pone.0111571)
Supplement: Table S1 — Data on body weight in 11 Asian house shrews and data on the type of resting-associated vocalization and the acoustic parameters measured from these vocalizations in 15 Asian house shrews. (XLS) [file pone.0111571.s001.xls]

## Sheet: Schneiderova_Zouhar_data
id	observation	sex	body weight	interval	duration	noisy percentage	peak location	peak f0	mean f0	start f0	end f0	min f0	max f0	type
F1	1	Female	35		53	26.4151	13.2	1338	1282	1330	1200	1110	1460	tonal_with_low_click
F1	2	Female	35	1.629	47	21.2766	10.6	1319	1321	1330	940	860	1460	tonal_with_low_click
F1	3	Female	35	2.813	31	41.9355	25.8	2488	1236	1240	770	770	1370	tonal_with_low_click
F1	4	Female	35	1.758	33	36.3636	24.2	1098	1166	1160	860	810	1290	tonal_with_low_click
F1	5	Female	35	2.291	27	37.037	25.9	1160	1184	1160	990	900	1330	tonal_with_low_click
F1	6	Female	35	1.616	44	34.0909	25	2477	1253	1200	860	860	1420	tonal_with_low_click
F1	7	Female	35	0.87	34	32.3529	20.6	2526	1271	1240	940	900	1420	tonal_with_low_click
F1	8	Female	35	0.922	36	25	19.4	2426	1217	1200	900	860	1330	tonal_with_low_click
F1	9	Female	35	3.744	42	28.5714	16.7	2507	1256	1240	1030	940	1420	tonal_with_low_click
F1	10	Female	35		37	29.7297	40.5	2401	1197	1160	900	860	1330	tonal_with_low_click
F1	11	Female	35	1.235	39	25.641	28.2	2436	1189	1160	860	860	1370	tonal_with_low_click
F1	12	Female	35	0.918	33	39.3939	21.2	1086	1188	1160	810	810	1330	tonal_with_low_click
F1	13	Female	35		36	25	30.6	2380	1191	1200	860	860	1330	tonal_with_low_click
F1	14	Female	35		30	53.3333	26.7	1082	1181	1200	730	730	1330	partially_noisy
F1	15	Female	35	1.147	39	25.641	28.2	2393	1186	1160	940	900	1330	tonal_with_low_click
F1	16	Female	35		27	44.4444	29.6	1464	1482	1420	1590	1240	1760	tonal_with_low_click
F1	17	Female	35	0.975	26	46.1538	30.8	1384	1400	1370	1370	1240	1590	tonal_with_low_click
F1	18	Female	35	0.859	34	23.5294	20.6	1521	1482	1330	1330	1200	2060	tonal_with_low_click
F1	19	Female	35	0.895	31	41.9355	22.6	1482	1453	1330	900	860	1720	partially_noisy
F1	20	Female	35		37	35.1351	18.9	1370	1312	1290	1370	1110	1590	tonal_with_low_click
F1	21	Female	35		84	25	8.3	1481	1461	1460	1500	1240	1720	partially_noisy
F1	22	Female	35		34	55.8823	44.1	1491	1460	1290	1330	1160	1800	tonal_with_low_click
F1	23	Female	35	1.677	34	38.2353	20.6	1397	1312	1290	1330	1160	1630	tonal_with_low_click
F1	24	Female	35	1.053
F2	1	Female	45		26	42.3077	19.2	1115	1129	1070	1110	940	1290	tonal_with_low_click
F2	2	Female	45	1.309	29	31.0345	24.1	1120	1123	1110	1160	940	1290	tonal_with_low_click
F2	3	Female	45		29	31.0345	24.1	1111	1133	1110	1110	940	1290	tonal_with_low_click
F2	4	Female	45		21	33.3333	23.8	1098	1106	1070	1110	990	1290	tonal_with_low_click
F2	5	Female	45	1.323	23	26.087	34.8	1125	1111	1110	1030	940	1240	tonal_with_low_click
F2	6	Female	45	1.071	42	26.1905	16.7	1175	1173	1160	1200	990	1330	tonal_with_low_click
F2	7	Female	45		21	66.6667	33.3	1191	1201	1200	1200	990	1370	tonal_with_low_click
F2	8	Female	45		27	48.1481	29.6	1152	1145	1110	1070	940	1330	tonal_with_low_click
F2	9	Female	45		29	37.931	24.1	1165	1171	1160	1160	990	1330	tonal_with_low_click
F2	10	Female	45		27	44.4444	29.6	1096	1112	1070	1110	900	1290	tonal_with_low_click
F2	11	Female	45	1.488	36	25	22.2	1136	1136	1110	1110	990	1290	tonal_with_low_click
F2	12	Female	45		56	21.4286	30.4	1144	1168	1160	940	810	1370	tonal_with_low_click
F2	13	Female	45	1.015	56	21.4286	14.3	1131	1129	1110	1070	900	1290	tonal_with_low_click
F2	14	Female	45		27	33.3333	25.9	1047	1050	1030	1030	900	1200	tonal_with_low_click
F2	15	Female	45		34	23.5294	20.6	1043	1034	1070	1030	860	1200	tonal_with_low_click
F2	16	Female	45		40	22.5	27.5	1087	1075	1110	1070	900	1240	tonal_with_low_click
F2	17	Female	45	1.175	34	32.3529	20.6	1066	1058	1030	1070	860	1240	tonal_with_low_click
F2	18	Female	45		47	17.0213	14.9	1113	1132	1070	1030	860	1330	tonal_with_low_click
F2	19	Female	45	1.21	66	15.1515	12.1	1138	1135	1110	1070	940	1290	tonal_with_low_click
F2	20	Female	45	1.232
F2	21	Female	45	1.586
F2	22	Female	45	1.255
F2	23	Female	45	1.352
F2	24	Female	45	1.387
F3	1	Female	42		36	19.4444	19.4	1521	1509	1500	2020	1330	2110	tonal_with_low_click
F3	2	Female	42		31	12.9032	25.8	1443	1454	1370	1290	1160	1720	tonal_with_low_click
F3	3	Female	42		26	23.0769	42.3	1400	1422	1370	1500	1110	1630	tonal_with_low_click
F3	4	Female	42		62	9.67742	11.3	1527	1490	1550	2450	1200	2580	tonal_with_low_click
F3	5	Female	42		34	29.4118	32.4	1419	1471	1370	1550	1160	1720	tonal_with_low_click
F3	6	Female	42		34	47.0588	23.5	1638	1666	1590	1590	1160	1850	tonal_with_low_click
F3	7	Female	42		30	23.3333	33.3	1361	1383	1330	1420	1110	1590	tonal_with_low_click
F3	8	Female	42		26	34.6154	38.5	1419	1444	1370	1500	1160	1670	tonal_with_low_click
F3	9	Female	42		52	11.5385	13.5	1544	1573	1550	2360	1330	2490	tonal_with_low_click
F3	10	Female	42		39	61.5385	35.9	1963	1490	1980	1720	1630	2150	partially_noisy
F4	1	Female	45		515	40.5825	21.4	1483	1420	1420	1160	1070	1670	partially_noisy
F4	2	Female	45	1.531	271	35.4244	85.6	1129	1206	1240	1070	940	1330	partially_noisy
F4	3	Female	45	1.017	94	60.6383	14.9	1182	1239	1240	810	810	1420	partially_noisy
F4	4	Female	45	0.896	84	52.381	8.3	1222	1199	1240	1160	1070	1420	partially_noisy
F4	5	Female	45	0.818	127	37.7953	3.1	1090	1148	1290	1070	640	1420	partially_noisy
F4	6	Female	45		140	25	80.7	1125	1136	1200	1070	900	1370	tonal_with_low_click
F4	7	Female	45		75	41.3333	13.3	1187	1177	1200	1160	1030	1370	tonal_with_low_click
F4	8	Female	45	0.899	60	45	21.7	1159	1140	1160	1070	940	1370	tonal_with_low_click
F4	9	Female	45	0.801	50	48	28	1144	1119	1160	1070	900	1330	tonal_with_low_click
F4	10	Female	45		43	69.7674	32.6	1110	1108	1110	1110	940	1330	tonal_with_low_click
F4	11	Female	45	1.266	46	56.5217	15.2	1172	1169	1160	1160	990	1330	tonal_with_low_click
F5	1	Female			20	25	35	1414	1440	1370	1500	1240	1550	tonal_with_low_click
F5	2	Female			31	6.45161	25.8	1372	1295	1370	1420	1240	1550	tonal_with_low_click
F5	3	Female			69	14.4928	14.5	1407	1420	1420	1500	1200	1630	tonal_with_low_click
F5	4	Female			98	3.06122	8.2	1452	1420	1500	1420	1240	1630	tonal_with_low_click
F5	5	Female			46	19.5652	21.7	1343	1330	1370	1290	1110	1500	tonal_with_low_click
F5	6	Female			31	16.129	25.8	1411	1420	1420	1460	1290	1590	tonal_with_low_click
F5	7	Female			44	18.1818	25	1325	1330	1290	1370	1160	1500	tonal_with_low_click
F5	8	Female			29	20.6897	27.6	1285	1290	1290	1240	1110	1500	tonal_with_low_click
F5	9	Female			39	20.5128	20.5	1345	1330	1370	1330	1160	1500	tonal_with_low_click
F5	10	Female			44	15.9091	54.5	1317	1290	1330	1240	1110	1500	tonal_with_low_click
F5	11	Female			31	16.129	32.3	1212	1200	1200	1200	1030	1420	tonal_with_low_click
F5	12	Female			24	29.1667	29.2	1163	1160	1160	1160	990	1330	tonal_with_low_click
F5	13	Female			46	15.2174	17.4	1317	1330	1290	1290	1200	1460	tonal_with_low_click
F5	14	Female			46	8.69565	28.3	1305	1290	1290	1240	1110	1460	tonal_with_low_click
F5	15	Female			24	16.6667	33.3	1217	1240	1200	1240	1070	1370	tonal_with_low_click
F5	16	Female			31	12.9032	25.8	1288	1290	1290	1290	1160	1460	tonal_with_low_click
F5	17	Female			29	20.6897	34.5	1242	1240	1240	1240	1070	1420	tonal_with_low_click
F5	18	Female			53	11.3208	13.2	1330	1330	1330	1240	1110	1500	tonal_with_low_click
F5	19	Female			40	15	25	1241	1240	1290	1200	1030	1420	tonal_with_low_click
F5	20	Female			29	20.6897	27.6	1253	1240	1290	1240	1110	1420	tonal_with_low_click
F5	21	Female			56	12.5	17.9	1359	1350	1330	1330	1160	1500	tonal_with_low_click
F5	22	Female			50	12	20	1302	1290	1330	1240	1110	1460	tonal_with_low_click
F5	23	Female			60	6.66667	13.3	1346	1330	1330	1290	1160	1500	tonal_with_low_click
F5	24	Female			37	8.10811	21.6	1029	1030	990	1030	900	1160	tonal_with_low_click
F5	25	Female			87	10.3448	9.2	1286	1240	1290	1200	1070	1420	tonal_with_low_click
F5	26	Female		0.907
F5	27	Female		0.869
F5	28	Female		0.886
F5	29	Female		0.803
F5	30	Female		1.848
F5	31	Female		0.904
F5	32	Female		0.885
F5	33	Female		0.818
F5	34	Female		0.896
F5	35	Female		0.833
F5	36	Female		1.531
F5	37	Female		0.989
F5	38	Female		0.773
F5	39	Female		0.796
F5	40	Female		0.965
F5	41	Female		0.904
F5	42	Female		0.895
F5	43	Female		0.908
F5	44	Female		1.491
F5	45	Female		1.072
F5	46	Female		1.015
F5	47	Female		0.854
F5	48	Female		0.937
F5	49	Female		0.833
F5	50	Female		0.954
F6	1	Female	34		31	35.4839	22.6	1772	1781	1550	1850	1420	1930	tonal_with_low_click
F6	2	Female	34		24	29.1667	16.7	1795	1809	1760	1850	1630	1980	tonal_with_low_click
F6	3	Female	34		37	21.6216	10.8	1770	1766	1630	1850	1590	1930	tonal_with_low_click
F6	4	Female	34		27	70.3704	14.8	1569	1587	1550	1550	1420	1720	tonal_with_low_click
F6	5	Female	34		84	9.52381	8.3	1765	1760	1720	1760	1590	1930	tonal_with_low_click
F6	6	Female	34		124	8.87097	4	1558	1658	1460	1670	1370	1800	tonal_with_low_click
F6	7	Female	34		55	21.8182	12.7	1492	1519	1460	1550	1290	1670	tonal_with_low_click
F6	8	Female	34		44	22.7273	9.1	1747	1741	1630	1760	1550	1930	tonal_with_low_click
F6	9	Female	34		105	7.61905	4.8	2085	2029	1590	1930	1370	2320	tonal_with_low_click
F6	10	Female	34		49	18.3673	10.2	1815	1776	1630	1720	1500	2020	tonal_with_low_click
F6	11	Female	34		68	13.2353	10.3	1776	1768	1670	1720	1590	1980	tonal_with_low_click
F6	12	Female	34		49	18.3673	10.2	1586	1596	1590	1720	1420	1850	tonal_with_low_click
F6	13	Female	34		55	20	12.7	1708	1674	1670	1590	1420	1850	tonal_with_low_click
F6	14	Female	34		92	10.8696	5.4	1717	1677	1670	1800	1500	1890	tonal_with_low_click
F6	15	Female	34		46	28.2609	10.9	1744	1712	1720	1590	1420	1930	tonal_with_low_click
F6	16	Female	34		46	26.087	10.9	1672	1683	1670	1550	1420	1850	tonal_with_low_click
F6	17	Female	34		59	20.339	11.9	1700	1683	1630	1720	1500	1850	tonal_with_low_click
F6	18	Female	34		36	27.7778	11.1	1822	1813	1720	1720	1590	2020	tonal_with_low_click
F6	19	Female	34		34	29.4118	14.7	1653	1663	1670	1720	1420	1890	tonal_with_low_click
F6	20	Female	34		36	25	13.9	1545	1564	1550	1550	1370	1720	tonal_with_low_click
F6	21	Female	34		39	20.5128	12.8	1492	1501	1500	1550	1370	1630	tonal_with_low_click
F6	22	Female	34		52	19.2308	13.5	1786	1776	1800	1670	1630	1930	tonal_with_low_click
F6	23	Female	34		65	20	7.7	1699	1682	1720	1720	1550	1850	tonal_with_low_click
F6	24	Female	34		46	26.087	15.2	1462	1456	1460	1460	1330	1630	tonal_with_low_click
F6	25	Female	34		46	26.087	10.9	2739	1374	1370	1330	1200	1550	tonal_with_low_click
F6	26	Female	34	0.846
F6	27	Female	34	0.766
F6	28	Female	34	0.809
F6	29	Female	34	0.814
F6	30	Female	34	0.806
F6	31	Female	34	0.712
F6	32	Female	34	0.655
F6	33	Female	34	0.664
F6	34	Female	34	0.674
F6	35	Female	34	0.689
F6	36	Female	34	0.613
F6	37	Female	34	0.753
F6	38	Female	34	0.734
F6	39	Female	34	1.396
F6	40	Female	34	1.3
F6	41	Female	34	1.168
F6	42	Female	34	0.83
F6	43	Female	34	0.949
F6	44	Female	34	0.854
F6	45	Female	34	0.973
F6	46	Female	34	1.139
F6	47	Female	34	1.041
F6	48	Female	34	1.084
F6	49	Female	34	0.907
F6	50	Female	34	0.801
F7	1	Female			74	12.1622	14.9	1832	1850	1760	1760	1630	2150	tonal_with_low_click
F7	2	Female			29	31.0345	62.1	1760	1760	1550	1760	1460	1930	tonal_with_low_click
F7	3	Female			20	30	70	1637	1500	1460	1760	1290	1850	tonal_with_low_click
F7	4	Female			17	17.6471	29.4	1528	1520	1500	1630	1330	1720	tonal_with_low_click
F7	5	Female			20	25	25	1421	1440	1420	1420	1290	1550	tonal_with_low_click
F7	6	Female			29	10.3448	37.9	1825	1850	1720	1890	1550	2110	tonal_with_low_click
F8		Female	34
M1	1	Male	80		34	23.5294	29.4	1053	1076	1030	1330	860	1720	tonal_with_low_click
M1	2	Male	80		88	52.2727	11.4	966	999	990	810	600	1160	partially_noisy
M1	3	Male	80		37	37.8378	48.6	847	850	860	860	640	1030	partially_noisy
M1	4	Male	80		36	50	55.6	857	860	810	810	640	1070	tonal_with_low_click
M1	5	Male	80		75	54.6667	36	867	867	860	810	640	1070	partially_noisy
M1	6	Male	80		39	33.3333	33.3	863	860	860	860	680	1030	partially_noisy
M1	7	Male	80		40	35	60	831	823	770	680	550	1030	partially_noisy
M1	8	Male	80		36	27.7778	41.7	789	779	770	680	600	940	tonal_with_low_click
M1	9	Male	80		85	30.5882	34.1	861	850	860	770	640	1030	partially_noisy
M1	10	Male	80		40	40	60	827	820	770	770	600	1030	partially_noisy
M1	11	Male	80		46	67.3913	63	821	802	770	810	600	1030	partially_noisy
M1	12	Male	80		46	28.2609	50	845	841	810	770	640	1030	partially_noisy
M1	13	Male	80		31	22.5806	32.3	955	991	900	860	680	1200	tonal_with_low_click
M1	14	Male	80		111	43.2432	18	813	814	860	680	470	1030	partially_noisy
M1	15	Male	80		84	40.4762	71.4	858	865	900	770	730	1110	partially_noisy
M1	16	Male	80	1.118
M1	17	Male	80	1.457
M1	18	Male	80	1.433
M2	1	Male	80		33	30.303	21.2	1184	1199	1160	990	860	1370	tonal_with_low_click
M2	2	Male	80	1.991	53	24.5283	13.2	1136	1168	1160	990	810	1330	tonal_with_low_click
M2	3	Male	80	1.68	107	11.215	9.3	1247	1237	1200	1160	990	1590	tonal_with_low_click
M2	4	Male	80	1.904	55	21.8182	14.5	1137	1118	1160	940	810	1330	tonal_with_low_click
M2	5	Male	80	1.605	107	12.1495	10.3	1154	1145	1200	1070	940	1460	tonal_with_low_click
M2	6	Male	80	1.79	172	11.0465	7.6	1231	1236	1200	1160	1030	1420	partially_noisy
M2	7	Male	80	1.938	50	26	20	1107	1119	1110	730	470	1290	partially_noisy
M2	8	Male	80	1.882	166	16.2651	39.2	1134	1089	1290	990	860	1290	partially_noisy
M2	9	Male	80	1.986	39	33.3333	25.6	1093	1120	1070	990	900	1290	tonal_with_low_click
M2	10	Male	80	1.796	29	51.7241	34.5	1104	1118	1070	940	810	1240	tonal_with_low_click
M2	11	Male	80	1.76	105	12.381	19	1458	1360	1370	1330	1200	1670	tonal_with_low_click
M2	12	Male	80	1.387	76	18.4211	9.2	1326	1319	1330	1370	1110	1500	tonal_with_low_click
M2	13	Male	80	2.419	94	9.57447	59.6	1445	1398	1330	1460	1200	1630	tonal_with_low_click
M2	14	Male	80	1.853	74	16.2162	6.8	1338	1332	1290	1370	1110	1500	tonal_with_low_click
M2	15	Male	80	1.578	49	24.4898	14.3	1232	1246	1110	1290	1070	1370	tonal_with_low_click
M2	16	Male	80	1.471	55	14.5455	12.7	1239	1251	1200	1240	1110	1420	tonal_with_low_click
M2	17	Male	80	1.642	153	15.0327	4.6	1475	1495	1590	1500	1240	1720	partially_noisy
M2	18	Male	80	2.136	191	8.90052	2.6	1320	1245	1370	1160	1070	1460	partially_noisy
M2	19	Male	80	2.442	129	12.4031	5.4	1289	1289	1290	1240	1070	1460	tonal_with_low_click
M2	20	Male	80	2.658	111	12.6126	6.3	1172	1179	1160	1160	990	1370	tonal_with_low_click
M2	21	Male	80	2.017	85	12.9412	11.8	1118	1131	1110	1160	940	1290	tonal_with_low_click
M2	22	Male	80	1.628	52	25	84.6	1083	1197	1240	860	900	1330	tonal_with_low_click
M2	23	Male	80	1.635	172	9.30233	4.7	1271	1262	1240	1240	1070	1500	tonal_with_low_click
M2	24	Male	80	1.853	150	8.66667	2.7	1255	1268	1290	1240	1070	1890	tonal_with_low_click
M2	25	Male	80	1.912	98	10.2041	7.1	1200	1217	1160	1200	990	1420	tonal_with_low_click
M2	26	Male	80	1.679
M4	1	Male	64		134	7.46269	5.2	1222	1145	1160	1070	900	1370	tonal_with_low_click
M4	2	Male	64	1.573	100	9	7	1272	1225	1200	1200	1070	1420	tonal_with_low_click
M4	3	Male	64	1.223	103	11.6505	9.7	2262	1102	1110	990	860	1420	tonal_with_low_click
M4	4	Male	64	1.319	88	13.6364	5.7	1236	1147	1160	1070	900	1370	tonal_with_low_click
M4	5	Male	64	1.442	68	11.7647	11.8	2187	1086	1030	1030	860	1240	tonal_with_low_click
M4	6	Male	64	1.586	50	20	26	1031	1073	1070	990	770	1240	tonal_with_low_click
M4	7	Male	64	1.635	101	8.91089	7.9	2171	1066	1030	1030	900	1290	tonal_with_low_click
M4	8	Male	64	1.59	150	11.3333	6.7	2202	1083	1070	990	860	1330	tonal_with_low_click
M4	9	Male	64	1.442	40	42.5	25	2154	1079	1070	470	470	1240	tonal_with_low_click
M4	10	Male	64	1.288	152	9.86842	7.2	2160	1072	1030	940	860	1240	tonal_with_low_click
M4	11	Male	64	1.448	84	11.9048	11.9	2125	1047	1030	990	810	1200	tonal_with_low_click
M4	12	Male	64	1.253	114	8.77193	9.6	2194	1066	1070	1030	860	1290	tonal_with_low_click
M4	13	Male	64	1.468	42	30.9524	19	1027	1029	940	990	860	1200	tonal_with_low_click
M4	14	Male	64	1.381	92	8.69565	10.9	2168	1083	1070	1200	900	1290	tonal_with_low_click
M4	15	Male	64	1.461	101	8.91089	9.9	2076	1029	990	810	730	1200	tonal_with_low_click
M4	16	Male	64	1.586	110	9.09091	11.8	2143	1058	1030	900	730	1240	tonal_with_low_click
M4	17	Male	64	1.613	117	7.69231	11.1	2101	1025	1030	860	770	1200	tonal_with_low_click
M4	18	Male	64	1.332	130	10	10	2117	1037	1030	860	770	1200	tonal_with_low_click
M4	19	Male	64	1.626	76	86.8421	9.2	1138	1138	1110	1110	990	1290	partially_noisy
M4	20	Male	64		76	27.6316	9.2	1067	1135	1160	680	600	1330	partially_noisy
M4	21	Male	64	1.137	139	48.2014	5	1071	1069	1030	1070	900	1240	partially_noisy
M4	22	Male	64	1.274	265	9.43396	1.9	1128	1153	1240	1110	900	1370	partially_noisy
M4	23	Male	64		71	30.9859	9.9	1083	1156	1240	380	250	1370	partially_noisy
M4	24	Male	64		53	43.3962	18.9	1112	1123	1240	300	300	1460	partially_noisy
M4	25	Male	64	1.641	190	7.89474	4.2	1108	1132	1110	1110	900	1330	partially_noisy
M4	26	Male	64	1.638
M4	27	Male	64	1.618
M4	28	Male	64	1.459
M4	29	Male	64	1.523
M5	1	Male	55		52	23.0769	15.4	1410	1368	1370	2620	1200	2710	tonal_with_low_click
M5	2	Male	55		79	10.1266	8.9	1252	1276	1200	1290	1070	1460	tonal_with_low_click
M5	3	Male	55		62	16.129	17.7	1105	1096	1110	1070	900	1290	tonal_with_low_click
M5	4	Male	55		62	16.129	33.9	1430	1642	1330	2450	1200	2490	tonal_with_low_click
M5	5	Male	55		39	20.5128	20.5	1241	1261	1200	1980	1070	2150	tonal_with_low_click
M5	6	Male	55		63	26.9841	15.9	1300	1533	1200	2190	940	2280	tonal_with_low_click
M5	7	Male	55		168	11.9048	4.8	1210	1333	1160	1370	1110	1460	partially_noisy
M5	8	Male	55		113	8.84956	43.4	1163	1156	1200	1160	900	1370	tonal_with_low_click
M5	9	Male	55		50	20	14	1225	1264	1200	1720	1030	1800	tonal_with_low_click
M5	10	Male	55		44	22.7273	52.3	1438	1406	1370	2450	1200	2450	tonal_with_low_click
M5	11	Male	55		75	13.3333	9.3	1278	1334	1200	1330	1160	1630	tonal_with_low_click
M5	12	Male	55		194	24.7423	10.8	1173	1174	1330	1110	990	1590	partially_noisy
M5	13	Male	55		50	42	20	1215	1270	1240	990	770	1460	partially_noisy
M5	14	Male	55		165	17.5758	12.1	1174	1240	1200	1110	990	1460	partially_noisy
M5	15	Male	55		53	20.7547	9.4	1379	1367	1330	1370	1200	1590	tonal_with_low_click
M5	16	Male	55		62	3.22581	12.9	1294	1288	1290	1760	1110	1890	tonal_with_low_click
M5	17	Male	55		103	28.1553	9.7	1214	1237	1240	1160	990	1420	partially_noisy
M5	18	Male	55		79	12.6582	12.7	1174	1213	1160	1720	1030	1760	tonal_with_low_click
M5	19	Male	55		113	13.2743	7.1	1256	1242	1200	1330	1110	1590	tonal_with_low_click
M5	20	Male	55		63	17.4603	17.5	1405	1390	1370	1420	1200	1630	tonal_with_low_click
M5	21	Male	55	7.733	55	16.3636	23.6	1186	1218	1160	1760	990	2060	tonal_with_low_click
M5	22	Male	55	1.571	81	12.3457	6.2	1287	1410	1240	1500	1070	1630	tonal_with_low_click
M5	23	Male	55	1.703	142	23.9437	5.6	1167	1242	1200	1160	900	1420	partially_noisy
M5	24	Male	55	0.327	56	17.8571	14.3	1203	1229	1200	1420	990	1550	tonal_with_low_click
M5	25	Male	55	2.343	108	10.1852	9.3	1228	1257	1200	1200	1030	1500	tonal_with_low_click
M5	26	Male	55	7.353
M5	27	Male	55	2.134
M5	28	Male	55	2.223
M5	29	Male	55	0.922
M5	30	Male	55	8.573
M5	31	Male	55	1.571
M5	32	Male	55	2.205
M5	33	Male	55	3.95
M5	34	Male	55	0.669
M5	35	Male	55	1.94
M5	36	Male	55	0.988
M5	37	Male	55	0.497
M5	38	Male	55	2.594
M5	39	Male	55	1.028
M5	40	Male	55	0.92
M5	41	Male	55	1.278
M5	42	Male	55	1.59
M5	43	Male	55	1.616
M5	44	Male	55	1.912
M5	45	Male	55	2.351
M6	1	Male			95	11.5789	77.9	1435	1460	1420	1550	1290	1670	tonal_with_low_click
M6	2	Male			94	6.38298	42.6	1366	1430	1290	1460	1240	1670	tonal_with_low_click
M6	3	Male			29	20.6897	27.6	1409	1420	1370	1460	1240	1630	tonal_with_low_click
M6	4	Male			55	21.8182	78.2	1319	1330	1290	1240	1160	1500	tonal_with_low_click
M6	5	Male		1.684	58	13.7931	96.6	1301	1330	1240	1330	1160	1460	tonal_with_low_click
M6	6	Male		1.777	44	22.7273	22.7	1298	1240	1290	1240	1110	1460	tonal_with_low_click
M6	7	Male		1.667	50	20	22	1340	1250	1330	1330	1200	1550	tonal_with_low_click
M6	8	Male		2.796	20	45	85	1321	1404	1290	1290	1200	1460	tonal_with_low_click
M6	9	Male			85	7.05882	68.2	1360	1460	1290	1420	1200	1550	tonal_with_low_click
M6	10	Male			50	12	16	1369	1370	1330	1160	1030	1590	tonal_with_low_click
M6	11	Male		1.345	42	19.0476	11.9	1293	1240	1200	1370	1160	1500	tonal_with_low_click
M6	12	Male		1.486	59	11.8644	94.9	1354	1370	1290	1330	1200	1550	tonal_with_low_click
M6	13	Male		1.712	85	7.05882	12.9	1405	1420	1420	1420	1200	1670	tonal_with_low_click
M6	14	Male			27	25.9259	7.4	1379	1370	1290	1720	1160	1850	tonal_with_low_click
M6	15	Male			44	22.7273	4.5	1325	1330	1200	1420	1110	1500	tonal_with_low_click
M6	16	Male			44	22.7273	22.7	1416	1440	1370	1370	1240	1590	tonal_with_low_click
M6	17	Male		3.088	72	12.5	94.4	1451	1500	1460	1330	1160	1630	tonal_with_low_click
M6	18	Male		1.314	29	31.0345	17.2	1338	1420	1290	1590	1160	1670	tonal_with_low_click
M6	19	Male		1.255	33	30.303	33.3	1500	1630	1420	1500	1330	1800	tonal_with_low_click
M6	20	Male		1.439	71	11.2676	32.4	1473	1460	1420	1500	1290	1720	tonal_with_low_click
M6	21	Male		1.606	47	14.8936	17	1461	1420	1370	1330	1160	1720	tonal_with_low_click
M6	22	Male		2.107	40	42.5	25	1484	1550	1370	1330	1240	1800	tonal_with_low_click
M6	23	Male		2.298	62	9.67742	12.9	1430	1500	1330	1500	1330	1720	tonal_with_low_click
M6	24	Male		1.208	33	18.1818	24.2	1291	1330	1290	1290	1070	1500	tonal_with_low_click
M6	25	Male		1.306	65	9.23077	15.4	1383	1420	1370	1330	1200	1720	tonal_with_low_click
M6	26	Male		1.333
M6	27	Male		1.938
M6	28	Male		1.951
M6	29	Male		2.359
M6	30	Male		1.525
M6	31	Male		1.285
M6	32	Male		1.963
M6	33	Male		1.922
M6	34	Male		1.555
M7	1	Male			66	15.1515	16.7	1528	1532	1500	1500	1330	1720	tonal_with_low_click
M7	2	Male		1.98	71	12.6761	18.3	1338	1322	1330	1330	1110	1500	tonal_with_low_click
M7	3	Male		2.23	30	20	23.3	1315	1311	1290	1240	1110	1500	tonal_with_low_click
M7	4	Male		1.293	30	23.3333	23.3	1275	1272	1240	1290	1110	1460	tonal_with_low_click
M7	5	Male			47	17.0213	21.3	1308	1299	1290	1240	1070	1500	tonal_with_low_click
M7	6	Male		1.272	42	21.4286	16.7	1290	1291	1240	1370	1070	1500	tonal_with_low_click
M7	7	Male		1.281	27	14.8148	29.6	1194	1200	1160	1200	1030	1370	tonal_with_low_click
M7	8	Male		1.602	103	7.76699	10.7	1353	1348	1330	1420	1110	1590	tonal_with_low_click
M7	9	Male		1.446	23	34.7826	30.4	1204	1212	1200	1200	1070	1370	tonal_with_low_click
M7	10	Male		1.214	40	25	17.5	1228	1225	1240	1240	1030	1370	tonal_with_low_click
M7	11	Male		1.252	79	13.924	10.1	1312	1309	1290	1420	1160	1500	tonal_with_low_click
M7	12	Male		1.818	29	37.931	27.6	1198	1200	1200	1200	1030	1420	tonal_with_low_click
M7	13	Male		1.523	75	17.3333	10.7	1285	1268	1290	1330	1070	1460	tonal_with_low_click
M7	14	Male		1.079
M7	15	Male		1.102
M8	1	Male			74	10.8108	18.9	1316	1293	1290	1200	1030	1500	tonal_with_low_click
M8	2	Male		0.934	47	17.0213	44.7	1303	1329	1330	1110	990	1550	tonal_with_low_click
M8	3	Male		0.786	68	14.7059	26.5	1314	1293	1290	1160	1030	1500	tonal_with_low_click
M8	4	Male		0.754	47	17.0213	21.3	1290	1264	1240	1160	1030	1460	tonal_with_low_click
M8	5	Male		0.831	47	17.0213	51.1	1314	1309	1420	1160	1070	1550	tonal_with_low_click
M8	6	Male			52	15.3846	28.8	1326	1331	1290	1160	1070	1550	tonal_with_low_click
M8	7	Male		0.851	30	20	46.7	1304	1330	1330	1070	1030	1500	tonal_with_low_click
M8	8	Male		0.78	27	37.037	66.7	1307	1330	1370	1160	990	1550	tonal_with_low_click
M8	9	Male		0.78	44	15.9091	77.3	1342	1392	1370	1240	1070	1630	tonal_with_low_click
M8	10	Male		0.835	56	17.8571	55.4	1363	1390	1370	1330	1110	1630	tonal_with_low_click
M8	11	Male		0.731	97	10.3093	44.3	1333	1302	1420	1240	990	1630	tonal_with_low_click
M8	12	Male		0.783	74	12.1622	20.3	1316	1295	1290	1110	940	1550	tonal_with_low_click
M8	13	Male		0.722	58	13.7931	39.7	1300	1294	1240	1110	990	1500	tonal_with_low_click
M8	14	Male		0.918	91	7.69231	28.6	1330	1317	1330	1110	940	1630	tonal_with_low_click
M8	15	Male			72	18.0556	23.6	1307	1269	1290	1290	990	1460	tonal_with_low_click
M8	16	Male			62	16.129	17.7	1265	1209	1290	1070	900	1460	tonal_with_low_click
M8	17	Male			87	13.7931	41.4	1306	1297	1370	1110	990	1550	tonal_with_low_click
M8	18	Male			79	8.86076	30.4	1313	1282	1330	1110	990	1500	tonal_with_low_click
M8	19	Male			104	6.73077	22.1	1313	1284	1290	1110	990	1500	tonal_with_low_click
M8	20	Male		0.854	105	6.66667	40	1306	1300	1370	1200	1030	1550	tonal_with_low_click
M8	21	Male		0.848	63	11.1111	15.9	1240	1190	1240	1200	940	1500	tonal_with_low_click
M8	22	Male			74	14.8649	13.5	1239	1203	1200	1160	990	1460	tonal_with_low_click
M8	23	Male		0.867	69	14.4928	15.9	1246	1213	1200	1160	940	1500	tonal_with_low_click
M8	24	Male		0.799	82	9.7561	17.1	1289	1245	1330	1160	1030	1550	tonal_with_low_click
M8	25	Male		0.812	87	10.3448	23	1321	1287	1330	1200	1030	1500	tonal_with_low_click
M8	26	Male		0.744
M8	27	Male		0.764
M8	28	Male		0.779
M8	29	Male		0.803
M8	30	Male		0.802
M8	31	Male		0.695
M8	32	Male		0.846
M8	33	Male		0.702
M9	1	Male			58	18.9655	19	1045	1030	1030	1030	860	1240	tonal_with_low_click
M9	2	Male			74	8.10811	20.3	1079	1067	1030	1030	860	1240	tonal_with_low_click
M9	3	Male			46	21.7391	28.3	1106	1095	1070	1070	900	1290	tonal_with_low_click
M9	4	Male			40	15	27.5	1102	1107	1070	1070	940	1240	tonal_with_low_click
M9	5	Male			123	9.7561	40.7	1118	1134	1110	1070	900	1290	tonal_with_low_click
M9	6	Male			63	20.6349	17.5	1108	1098	1110	1070	940	1240	tonal_with_low_click
M9	7	Male		0.925	82	9.7561	25.6	1092	1076	1030	1030	900	1290	tonal_with_low_click
M9	8	Male		0.915	60	13.3333	16.7	1063	1037	990	990	860	1200	tonal_with_low_click
M9	9	Male		1.168	81	16.0494	22.2	1090	1070	1110	990	900	1290	tonal_with_low_click
M9	10	Male		0.795	75	8	13.3	1114	1109	1070	1110	940	1290	tonal_with_low_click
M9	11	Male		0.818	74	18.9189	17.6	1118	1109	1070	1070	900	1290	tonal_with_low_click
M9	12	Male		0.732	68	17.6471	19.1	1077	1050	1070	1030	860	1200	tonal_with_low_click
M9	13	Male		0.809	50	22	26	1070	1066	1070	1030	900	1200	tonal_with_low_click
M9	14	Male		0.862	40	27.5	27.5	1093	1082	1110	1110	900	1290	tonal_with_low_click
M9	15	Male		0.856	44	25	25	1107	1110	1070	1110	940	1240	tonal_with_low_click
M9	16	Male		1.049	58	13.7931	24.1	1096	1090	1070	1030	900	1290	tonal_with_low_click
M9	17	Male		0.879	60	18.3333	30	1105	1097	1070	1070	900	1290	tonal_with_low_click
M9	18	Male		0.792	49	24.4898	20.4	1135	1145	1070	1110	940	1330	tonal_with_low_click
M9	19	Male		0.602	40	27.5	32.5	1107	1115	1070	1070	940	1290	tonal_with_low_click
M9	20	Male		0.76	31	32.2581	25.8	1039	1040	940	990	860	1200	tonal_with_low_click
M9	21	Male		0.831	56	17.8571	23.2	1092	1097	1030	1030	900	1290	tonal_with_low_click
M9	22	Male		0.831	63	20.6349	22.2	1094	1097	1110	1070	900	1290	tonal_with_low_click
M9	23	Male		0.837	56	16.0714	19.6	1052	1040	990	1070	860	1240	tonal_with_low_click
M9	24	Male			91	13.1868	11	1106	1085	1160	1070	860	1290	tonal_with_low_click
M9	25	Male		0.943	55	16.3636	14.5	1028	999	1030	990	810	1200	tonal_with_low_click
M9	26	Male		1.021
M9	27	Male		0.886
M9	28	Male		1.507
M9	29	Male		1.065
M9	30	Male		1.178
M9	31	Male		1.123
M9	32	Male		1.02
M10		Male	52
